# Supplementary material for: Pea Albumin Attenuates Dextran Sulfate Sodium-Induced Colitis by Regulating NF-κB Signaling and the Intestinal Microbiota in Mice
Source: Nutrients. 2022 Sep 1;14(17):3611. doi: 10.3390/nu14173611 (PMC9460122; doi:10.3390/nu14173611)
Supplement: Supplementary file 1 [file nutrients-14-03611-s001.zip]

Archive with 1 entries (1 files):
- nutrients-1761393-supplementary.pdf
